# Supplementary material for: Network Biology-Inspired Machine Learning Features Predict Cancer Gene Targets and Reveal Target Coordinating Mechanisms
Source: Pharmaceuticals (Basel). 2023 May 16;16(5):752. doi: 10.3390/ph16050752 (PMC10223789; doi:10.3390/ph16050752)
Supplement: Supplementary file 1 [file pharmaceuticals-16-00752-s001.zip]

Archive with 1 entries (1 files):
- pharmaceuticals-2352850-supplementary.pdf
